# Supplementary material for: Development and Clinical Evaluation of Spring-Assisted Standing Training for Individuals with Spinal Cord Injury: A Safety and Feasibility Study
Source: J Clin Med. 2025 Sep 25;14(19):6767. doi: 10.3390/jcm14196767 (PMC12525290; doi:10.3390/jcm14196767)
Supplement: Supplementary file 1 [file jcm-14-06767-s001.zip]

Archive with 1 entries (1 files):
- jcm-3839712-supplementary.pdf
